# Supplementary material for: Identification of candidate loci regulating seed-associated traits in soybean using genome-wide association study and image-based high-throughput phenotyping
Source: Front Plant Sci. 2026 Mar 2;17:1727442. doi: 10.3389/fpls.2026.1727442 (PMC12989512; doi:10.3389/fpls.2026.1727442)
Supplement: Supplementary file 2 [file DataSheet2.xlsx]

## Sheet: S1
	Supplementary Table S1: Contrasting soybean accessions screened for qRT-PCR analysis
	S.No.	Seed size	Accession name	Volume (mm3)	HSW(g)
	1	Large	IT185237	5335.53	44.025
	2		IT185304	5382.2	42.935
	3	Small	IT158022	1229.35	9.915
	4		IT224885	1062.23	7.925
	*HSW, 100-seed weight; mm, millimetre; g, gram

## Sheet: S2
		Supplementary Table S2: Gene specific primers used for qRT-PCR
		Candidate gene	Primer name	Primer sequence (5’- 3’)
		Glyma.04g154900	04g154900_1F	CGCCAAGGTGAAACGAACAA
			04g154900_1R	AAGCACCTTGTCGTCCTTTCT
		Glyma.13g136000	13g136000_1F	GTTCGTCGTCTCTTCCCTGG
			13g136000_1R	CGCTTGCTCGAATCTTCACG
		Glyma.20g135400	20g135400_1F	GTTCCCTCCTGCTGTTCCAC
			20g135400_1R	CCTCCTCCCATTCCCATGTC
		Glyma.20g135700	20g135700_1F	CACCCTTTGCCTAGCAGTCT
			20g135700_1R	TCCACGTCCAACTTCTCCTC
		Glyma.20g165400	20g165400_1F	TGATGAATAGAACCGATGGCACT
			20g165400_1R	TCCCTACCACCATCAACCGT
		Glyma.20g166300	20g166300_1F	AGTTGCCGGAGTACAAGACC
			20g166300_1R	TCCTCCTCTCTCCTCCCTGA
		Actin11	Actin11_1F	GGTGGTTCTATCTTGGCATC
			Actin11_1R	CTTTCGCTTCAATAACCCTA
		*F, Forward; R, Reverse

## Sheet: S3
		Supplementary Table S3. Total of 99 significant GWAS signals (SNPs) detected through GWAS analysis using MLM model
		Trait	SNP	CHR	BP	−log10​(P)	Ref. allele	Alt. allele	MAF
		DtF	AX-90467939	5	9932473	6.26	T	C	0.05
			AX-90414535	5	17769724	5.88	G	A	0.06
			AX-90349208	5	21550968	5.85	C	T	0.05
			AX-90441896	5	24616328	5.85	T	C	0.05
			AX-90454930	5	26483311	4.98	T	C	0.08
			AX-90414488	5	26592390	4.98	T	C	0.08
			AX-90332758	5	26622623	4.98	T	C	0.08
			AX-90446071	5	26662330	4.98	C	T	0.08
			AX-90525640	5	26733013	5.05	T	C	0.07
			AX-90368109	5	26742086	5.05	T	C	0.07
			AX-90431249	5	26744665	5.05	A	G	0.07
			AX-90495280	19	47490670	5.37	C	A	0.42
			AX-90366794	19	47498752	4.94	G	A	0.42
			AX-90308342	19	47500954	5.37	C	T	0.42
			AX-90368308	19	47503750	5.32	A	G	0.42
			AX-90394819	19	47505718	5.37	A	G	0.42
			AX-90313574	19	47506877	5.37	A	G	0.42
			AX-90391416	19	47516381	5.04	T	A	0.42
			AX-90318020	19	47524462	5.41	T	G	0.42
			AX-90392707	19	47534864	4.97	C	T	0.43
			AX-90325440	19	47535644	4.97	C	A	0.43
			AX-90320159	19	47535996	4.97	C	T	0.43
			AX-90311071	19	47544766	5.37	C	A	0.42
			AX-90418443	19	47544809	5.41	C	T	0.36
		DtM	AX-90447991	7	41832117	5.13	C	T	0.2
			AX-90494230	7	41838899	5.01	C	A	0.19
			AX-90522822	7	41840045	5.01	G	T	0.19
			AX-90475652	7	41840112	5.01	C	A	0.19
			AX-90409548	7	41840485	5.01	C	T	0.19
			AX-90469274	7	41840779	5.01	C	T	0.19
			AX-90349266	11	11093545	5.14	G	T	0.11
			AX-90483004	15	8263692	7	C	G	0.1
			AX-90425807	16	1542892	6.96	A	C	0.13
			AX-90495280	19	47490670	5.24	C	A	0.42
			AX-90308342	19	47500954	5.24	C	T	0.42
			AX-90368308	19	47503750	5.01	A	G	0.42
			AX-90394819	19	47505718	5.24	A	G	0.42
			AX-90313574	19	47506877	5.24	A	G	0.42
			AX-90311071	19	47544766	5.24	C	A	0.42
			AX-90418443	19	47544809	5.31	C	T	0.36
		SL	AX-90522236	4	14151847	6.33	T	G	0.06
			AX-90486286	4	14154888	6.33	T	C	0.06
			AX-90521221	4	14202508	6.33	G	T	0.06
			AX-90393066	20	37640390	6.05	A	G	0.08
		SW	AX-90368935	20	40392430	5.73	A	C	0.13
		ST	AX-90399228	4	28637503	5.68	A	G	0.44
			AX-90395394	4	28707162	5.68	A	G	0.44
			AX-90349175	4	34835745	6.66	C	A	0.35
			AX-90350641	4	34848390	6.82	C	A	0.35
			AX-90349096	4	35013792	5.68	G	A	0.44
			AX-90315930	4	35082403	5.68	C	A	0.44
			AX-90402297	4	35279526	5.68	A	G	0.44
			AX-90510246	4	35608556	7.46	C	T	0.43
			AX-90372240	4	35618477	7.37	C	A	0.42
			AX-90314386	4	35691060	5.12	G	A	0.19
			AX-90355593	4	36023075	7.46	G	A	0.43
			AX-90459456	4	36092181	7.46	A	G	0.43
			AX-90498449	4	36294459	5.12	A	G	0.19
			AX-90521529	4	36341140	7.46	G	T	0.43
			AX-90343621	4	36593076	6.98	C	T	0.41
			AX-90334392	4	36612691	6.98	T	C	0.41
			AX-90382278	13	24855649	4.94	T	C	0.12
			AX-90441600	13	24857162	4.99	C	T	0.13
			AX-90355830	13	24858595	4.99	G	A	0.13
			AX-90473649	13	24860044	4.94	A	G	0.12
			AX-90423207	13	24902420	6.25	C	T	0.13
			AX-90455485	13	25140242	4.97	A	C	0.12
		SA	AX-90349175	4	34835745	5.97	C	A	0.35
			AX-90350641	4	34848390	5.96	C	A	0.35
			AX-90510246	4	35608556	5.58	C	T	0.43
			AX-90372240	4	35618477	5.49	C	A	0.42
			AX-90355593	4	36023075	5.58	G	A	0.43
			AX-90459456	4	36092181	5.58	A	G	0.43
			AX-90521529	4	36341140	5.58	G	T	0.43
			AX-90343621	4	36593076	5.19	C	T	0.41
			AX-90334392	4	36612691	5.19	T	C	0.41
			AX-90393066	20	37640390	5.31	A	G	0.08
		SV	AX-90349175	4	34835745	5.28	C	A	0.35
			AX-90350641	4	34848390	5.4	C	A	0.35
			AX-90510246	4	35608556	4.97	C	T	0.43
			AX-90355593	4	36023075	4.97	G	A	0.43
			AX-90459456	4	36092181	4.97	A	G	0.43
			AX-90521529	4	36341140	4.97	G	T	0.43
			AX-90393066	20	37640390	7.14	A	G	0.08
			AX-90490145	20	37941197	5.57	G	T	0.07
			AX-90333925	20	37942864	5.57	G	A	0.07
			AX-90503239	20	37943193	5.57	G	A	0.07
			AX-90483033	20	37946609	5.57	C	G	0.07
			AX-90320563	20	37987086	5.57	A	G	0.07
			AX-90368935	20	40392430	5.06	A	C	0.13
		HSW	AX-90349175	4	34835745	5.15	C	A	0.35
			AX-90350641	4	34848390	5.03	C	A	0.35
			AX-90510246	4	35608556	5.03	C	T	0.43
			AX-90372240	4	35618477	5.18	C	A	0.42
			AX-90355593	4	36023075	5.03	G	A	0.43
			AX-90459456	4	36092181	5.03	A	G	0.43
			AX-90521529	4	36341140	5.03	G	T	0.43
			AX-90423207	13	24902420	5.05	C	T	0.13
			AX-90393066	20	37640390	8.69	A	G	0.08
		*DtF, Days to Flowering; DtM, Days to Maturity; SL, Seed Length; ST, Seed Thickness; SW, Seed Width; SA, Seed Area; SV, Seed Volume; HSW, 100-Seed Weight

## Sheet: S4
Supplementary Table S4. Detailed comparison of GWAS detected six QTLs with previous literatures.
SNP ID	Trait	QTL	Chromosome	Physical Position (Mbp)	–log₁₀(P)	Status	Description	Reference
AX-90418443	DtF, DtM	qRP19	19	47.39–47.69	5.41	Previously reported	R8 full maturity 4-g1 (47.59 Mbp)	Sonah et al., 2015 (SoyBase)
						Previously reported	first flower 4-g81 (47.63 Mbp)	Mao et al., 2017 (SoyBase); Xu et al., 2013
AX-90372240	ST, SA, HSW	qSS4.1	4	35.46–35.77	7.37	Previously not reported	-	-
AX-90355593	ST, SA, SV, HSW	qSS4.2	4	35.87–36.17	7.46	Previously reported	close proximity to seed weight 7-g4 (36.37 Mbp)	Yan et al., 2017a (SoyBase)
AX-90423207	ST, HSW	qSS13	13	24.85–24.90	6.25	Previously not reported	-	-
AX-90393066	SL, SA, SV, HSW	qSS20.1	20	37.48–37.79	7.34	Previously reported	qSS20-1 (37.15–38.37 Mbp)	Wang et al., 2024
AX-90368935	SW, SV	qSS20.2	20	40.23–40.54	5.27	Previously reported	seed weight 6-g3 (43.66 Mbp)	Sonah et al., 2015 (SoyBase)

## Sheet: S5
Supplementary Table S5. Tissue-specific expression profiles depicted using row Z-score–normalized data of 23 putative genes based on public RNA-seq atlas data (Severin et al., 2010) from SoyBase.
Gene ID	young_leaf	flower	one cm pod	pod shell 10DAF	pod shell 14DAF	seed 10DAF	seed 14DAF	seed 21DAF	seed 25DAF	seed 28DAF	seed 35DAF	seed 42DAF	root	nodule
Glyma.04g154300	20	19	11	9	4	4	4	2	5	2	8	4	11	6
Glyma.04g154500	15	23	12	12	5	5	7	8	9	4	8	8	23	15
Glyma.04g154900	0	0	0	0	0	0	0	0	0	0	0	0	0	0
Glyma.04g155300	10	9	9	11	12	6	7	7	4	1	4	1	12	5
Glyma.13g136000	3	8	3	3	3	1	2	2	2	1	1	0	4	3
Glyma.13g136900	1	4	2	2	2	2	2	4	2	1	3	2	5	4
Glyma.19g221900	0	0	0	0	0	1	0	0	0	0	1	0	0	0
Glyma.19g222700	3	3	3	3	3	1	2	4	3	1	3	2	4	4
Glyma.19g222800	0	0	0	0	0	0	0	0	0	0	0	0	0	0
Glyma.19g223000	0	2	0	0	0	1	0	1	2	0	0	0	0	0
Glyma.19g223100	0	0	0	0	0	0	0	0	0	0	0	0	0	0
Glyma.19g224200	1	1	0	0	0	0	0	0	0	0	0	0	0	0
Glyma.19g224300	1	3	4	4	5	1	1	2	4	2	4	2	5	4
Glyma.20g135400	14	5	5	4	3	1	10	12	11	3	2	0	3	5
Glyma.20g135700	3	15	5	3	3	1	0	0	0	0	1	1	1	0
Glyma.20g136200	9	6	8	11	7	2	10	10	15	8	15	10	16	15
Glyma.20g136600	0	0	3	0	0	4	6	1	0	0	0	0	0	0
Glyma.20g136700	0	0	0	0	0	0	0	0	0	0	0	0	0	0
Glyma.20g136800	0	0	0	0	0	0	0	0	0	0	0	0	0	0
Glyma.20g165200	5	5	4	6	4	1	2	4	3	1	3	3	1	1
Glyma.20g165400	3	4	5	3	3	2	3	4	4	3	7	7	2	4
Glyma.20g165800	2	2	2	2	1	1	1	2	1	0	1	1	1	2
Glyma.20g166300	7	11	8	6	6	2	4	7	6	3	7	7	7	7

## Sheet: S6
Supplementary Table S6. Gene Ontology for 23 putative genes associated with reproductive linked and seed size related traits in soybean from SoyBase database.
Gene ID	Gene Ontology Biological Process IDs	Gene Ontology Biological Process Descriptions	Gene Ontology Molecular Function IDs	Gene Ontology Molecular Function Descriptions	Gene Ontology Cellular Component IDs	Gene Ontology Cellular Component Descriptions
Glyma.04G154300	GO:0008150	biological process	GO:0003677 GO:0008327	DNA binding; methyl-CpG binding	GO:0005634 GO:0005829	cytosol; nucleus
Glyma.04G154500	GO:0008150	biological process	GO:0003677 GO:0008327	DNA binding; methyl-CpG binding	GO:0005634 GO:0005829	cytosol; nucleus
Glyma.04G154900	GO:0006355 GO:0009414 GO:0009651 GO:0009737 GO:0009887 GO:0010187 GO:0040008 GO:0045723 GO:1901959	negative regulation of seed germination; organ morphogenesis; positive regulation of cutin biosynthetic process; positive regulation of fatty acid biosynthetic process; regulation of growth; regulation of transcription, DNA-dependent; response to abscisic acid stimulus; response to salt stress; response to water deprivation	GO:0000981 GO:0003677 GO:0003700	DNA binding; sequence-specific DNA binding RNA polymerase II transcription factor activity; sequence-specific DNA binding transcription factor activity	GO:0005634	nucleus
Glyma.04G155300	GO:0006289	nucleotide-excision repair	GO:0003674	molecular function	GO:0005634	nucleus
Glyma.13G136000	GO:0006139 GO:0006354 GO:0008652 GO:0046939 GO:0048364 GO:0048367	DNA-dependent transcription, elongation; cellular amino acid biosynthetic process; nucleobase-containing compound metabolic process; nucleotide phosphorylation; root development; shoot system development	GO:0004017 GO:0005524 GO:0016776 GO:0019201 GO:0019205	ATP binding; adenylate kinase activity; nucleobase-containing compound kinase activity; nucleotide kinase activity; phosphotransferase activity, phosphate group as acceptor	GO:0005634 GO:0005737 GO:0005739 GO:0009507 GO:0009570	chloroplast; chloroplast stroma; cytoplasm; mitochondrion; nucleus
Glyma.13G136900	GO:0006464 GO:0016567 GO:0042787	cellular protein modification process; protein ubiquitination; protein ubiquitination involved in ubiquitin-dependent protein catabolic process	GO:0004842 GO:0016881	acid-amino acid ligase activity; ubiquitin-protein ligase activity	GO:0000151 GO:0005622 GO:0005634	intracellular; nucleus; ubiquitin ligase complex
Glyma.19G221900	GO:0006355 GO:0009630 GO:0009647 GO:0009733 GO:0010588 GO:0048364	cotyledon vascular tissue pattern formation; gravitropism; regulation of transcription, DNA-dependent; response to auxin stimulus; root development; skotomorphogenesis	GO:0003700 GO:0046983	protein dimerization activity; sequence-specific DNA binding transcription factor activity	GO:0005634	nucleus
Glyma.19G222700	GO:0000226 GO:0000911 GO:0006355 GO:0006406 GO:0006499 GO:0007155 GO:0009909 GO:0009934 GO:0010074 GO:0010090 GO:0018345 GO:0018377 GO:0043687 GO:0045010 GO:0045893 GO:0048765 GO:0071555	N-terminal protein myristoylation; actin nucleation; cell adhesion; cell wall organization; cytokinesis by cell plate formation; mRNA export from nucleus; maintenance of meristem identity; microtubule cytoskeleton organization; positive regulation of transcription, DNA-dependent; post-translational protein modification; protein myristoylation; protein palmitoylation; regulation of flower developm…	GO:0003824 GO:0004722 GO:0005543	catalytic activity; phospholipid binding; protein serine/threonine phosphatase activity	GO:0005634 GO:0005886	nucleus; plasma membrane
Glyma.19G222800	GO:0010497 GO:2000280	plasmodesmata-mediated intercellular transport; regulation of root development	GO:0030145 GO:0045735	manganese ion binding; nutrient reservoir activity	GO:0005576 GO:0009506	extracellular region; plasmodesma
Glyma.19G223000	GO:0008152 GO:0009845 GO:0009855 GO:0009944 GO:0010014 GO:0010075	determination of bilateral symmetry; meristem initiation; metabolic process; polarity specification of adaxial/abaxial axis; regulation of meristem growth; seed germination	GO:0004553 GO:0016985	hydrolase activity, hydrolyzing O-glycosyl compounds; mannan endo-1,4-beta-mannosidase activity	GO:0005576 GO:0071944	cell periphery; extracellular region
Glyma.19G223100	GO:0009058 GO:0019252	biosynthetic process; starch biosynthetic process	GO:0008878 GO:0016779	glucose-1-phosphate adenylyltransferase activity; nucleotidyltransferase activity	GO:0009507	chloroplast
Glyma.19G224200	GO:0006355 GO:0007165 GO:0007623 GO:0009584 GO:0009585 GO:0009630 GO:0009638 GO:0009640 GO:0010017 GO:0010161 GO:0010201 GO:0010203 GO:0010218 GO:0017006 GO:0017148 GO:0018106 GO:0018298 GO:0046685	circadian rhythm; detection of visible light; gravitropism; negative regulation of translation; peptidyl-histidine phosphorylation; photomorphogenesis; phototropism; protein-chromophore linkage; protein-tetrapyrrole linkage; red, far-red light phototransduction; red light signaling pathway; red or far-red light signaling pathway; regulation of transcription, DNA-dependent; response to arsenic-con…	GO:0000155 GO:0004673 GO:0004871 GO:0005515 GO:0005524 GO:0008020 GO:0009881 GO:0009883 GO:0031516 GO:0042802 GO:0042803	ATP binding; G-protein coupled photoreceptor activity; far-red light photoreceptor activity; identical protein binding; phosphorelay sensor kinase activity; photoreceptor activity; protein binding; protein histidine kinase activity; protein homodimerization activity; red or far-red light photoreceptor activity; signal transducer activity	GO:0005634 GO:0005737 GO:0016020 GO:0016604	cytoplasm; membrane; nuclear body; nucleus
Glyma.19G224300	GO:0006499 GO:0006865 GO:0006888 GO:0009409 GO:0009627 GO:0010167 GO:0010497 GO:0015706 GO:0034976 GO:0043090 GO:2000280	ER to Golgi vesicle-mediated transport; N-terminal protein myristoylation; amino acid import; amino acid transport; nitrate transport; plasmodesmata-mediated intercellular transport; regulation of root development; response to cold; response to endoplasmic reticulum stress; response to nitrate; systemic acquired resistance	GO:0030145 GO:0045735	manganese ion binding; nutrient reservoir activity	GO:0005576 GO:0005618 GO:0005634 GO:0009506	cell wall; extracellular region; nucleus; plasmodesma
Glyma.20G135400	GO:0000278 GO:0010440 GO:0042023 GO:0045736 GO:0051726	DNA endoreduplication; mitotic cell cycle; negative regulation of cyclin-dependent protein serine/threonine kinase activity; regulation of cell cycle; stomatal lineage progression	GO:0005515 GO:0016538	cyclin-dependent protein serine/threonine kinase regulator activity; protein binding	GO:0005634	nucleus
Glyma.20G135700	GO:0008283 GO:0009887 GO:0030154	cell differentiation; cell proliferation; organ morphogenesis	GO:0008083	growth factor activity	GO:0005576 GO:0005794 GO:0031012	Golgi apparatus; extracellular matrix; extracellular region
Glyma.20G136200	GO:0006096 GO:0006629 GO:0009832 GO:0010431 GO:0016049 GO:0016126 GO:0030243 GO:0046686	cell growth; cellulose metabolic process; glycolysis; lipid metabolic process; plant-type cell wall biogenesis; response to cadmium ion; seed maturation; sterol biosynthetic process	GO:0000287 GO:0003824 GO:0004743 GO:0030955	catalytic activity; magnesium ion binding; potassium ion binding; pyruvate kinase activity	GO:0009507 GO:0009570	chloroplast; chloroplast stroma
Glyma.20G136600	GO:0009960	endosperm development	GO:0003677 GO:0003700 GO:0046983	DNA binding; protein dimerization activity; sequence-specific DNA binding transcription factor activity	GO:0005634	nucleus
Glyma.20G136700	GO:0009960	endosperm development	GO:0003677 GO:0003700 GO:0046983	DNA binding; protein dimerization activity; sequence-specific DNA binding transcription factor activity	GO:0005634	nucleus
Glyma.20G136800	GO:0009559 GO:0009612 GO:0019722	calcium-mediated signaling; embryo sac central cell differentiation; response to mechanical stimulus	GO:0003677 GO:0003700 GO:0005515 GO:0046983	DNA binding; protein binding; protein dimerization activity; sequence-specific DNA binding transcription factor activity	GO:0005634 GO:0043078	nucleus; polar nucleus
Glyma.20G165200	GO:0006355	regulation of transcription, DNA-dependent	GO:0003677 GO:0008270	DNA binding; zinc ion binding	GO:0005634	nucleus
Glyma.20G165400	GO:0007165	signal transduction	GO:0003682 GO:0008270 GO:0008536 GO:0035091 GO:0046872	Ran GTPase binding; chromatin binding; metal ion binding; phosphatidylinositol binding; zinc ion binding	GO:0005576	extracellular region
Glyma.20G165800	GO:0006468 GO:0007015 GO:0008152 GO:0009658	actin filament organization; chloroplast organization; metabolic process; protein phosphorylation	GO:0004672 GO:0004674 GO:0004712 GO:0004713 GO:0005524 GO:0016597 GO:0016772	ATP binding; amino acid binding; protein kinase activity; protein serine/threonine/tyrosine kinase activity; protein serine/threonine kinase activity; protein tyrosine kinase activity; transferase activity, transferring phosphorus-containing groups	GO:0005829 GO:0005886	cytosol; plasma membrane
Glyma.20G166300	GO:0008150 GO:0010228 GO:0016926 GO:0050665	biological process; hydrogen peroxide biosynthetic process; protein desumoylation; vegetative to reproductive phase transition of meristem	GO:0003674	molecular function	GO:0005634 GO:0005829	cytosol; nucleus

## Sheet: S7
Supplementary Table S7. Environmental conditions during the soybean growing seasons (2020-2021)
Cutivation Period	Year 2020			Year 2021			Location
June ~ November	Month	Mean temperature (°C)	Total Rainfall (mm)	Month	Mean temperature (°C)	Total Rainfall (mm)	Experimental Site
	January	3.46129	6.4	January	0.490323	1.91333
	February	4.21724	3.87647	February	4.31429	1.14167
	March	8.35484	3.175	March	9.46452	8.7
	April	10.9033	4.6	April	14.4233	3.49
	May	18.5742	5.64286	May	17.671	8.67619
Sowing	June	23.38	11.7188	June	23.0167	9.68667	Rural Development Administration,
	July	23.4774	25.788	July	27.2226	12.1476	Jeonju, South Korea
	August	27.7226	24.8158	August	25.871	20.6727
	September	21.34	8.45	September	22.91	9.53529
	October	14.8548	0.7	October	16.4355	3.7
Harvesting	November	9.59667	6.5	November	9.67667	8.11
	December	1.69032	0.7	December	3.30323	0.4
